# Supplementary material for: A unique genetic code change in the mitochondrial genome of the parasitic nematode Radopholus similis
Source: BMC Res Notes. 2009 Sep 24;2:192. doi: 10.1186/1756-0500-2-192 (PMC2761399; doi:10.1186/1756-0500-2-192)
Supplement: Additional file 7 — Listing of the used primer sequences for amplifying the genome, the CT-RT-PCR and the northern blot. [file 1756-0500-2-192-S7.ZIP]

Archive with 1 entries (1 files):
- AddFile7-BCMRN.csv
