# Supplementary material for: A unique genetic code change in the mitochondrial genome of the parasitic nematode Radopholus similis
Source: BMC Res Notes. 2009 Sep 24;2:192. doi: 10.1186/1756-0500-2-192 (PMC2761399; doi:10.1186/1756-0500-2-192)
Supplement: Additional file 7 — Listing of the used primer sequences for amplifying the genome, the CT-RT-PCR and the northern blot. [file 1756-0500-2-192-S7.ZIP › AddFile7-BCMRN.csv]

Additional material 7
Primers used for amplifying the mitochondrial genome of R. similis
Primer name	Primer sequence	Amplicon
Rsrad5kb_3pr1	TAATACCTCCAGCCAAAACTGG	5kb piece
Rsrad5kb_5pr1	CGTAGTGTTTTACCTCGTTATCGTT
Rsmit5kb_3pr2	GCTGATATAGCTTGACCTCGTG	10 kb piece
RsCOX3_fw1	ACCTAAAGGCACTCAATTATCTCC
Rsmit5kb_5pr2	AAGCAATTGGGCGAATTAAA	3 kb piece
RsCOX3_rv1	AGTCCCTTTAGGTGATATTGGAGA
RsNADHD_2	CCTAAAGCTATGAGAGCACCTACACC	3.5 kb piece
RsCOXI_7	CCAAATGACCAGATGATCTTAAAGG
Primers used for the CT-RT-PCR. *_rv1/*_fw1 are used for the first PCR, *_rv2/*_fw2 are used for the second PCR.
Primer name	Sequence
Rs12S_5pr_rv1	TTTCATTAATTAGTGTCTAACC
Rs12S_3pr_fw1	GGTACTTATCGTCCATCACC
Rs12S_5pr_rv2	CTAGCCGATATTTCTGGAAC
Rs12S_3pr_fw2	GACCTTTAACTTGGAGGAAG
RsNAD5_5pr_rv1	AACAAAAAATAATCACCAATACG
RsNAD5_3pr_fw1	TGTGGTTTAATGTTTTAAAGACG
RsNAD5_5pr_rv2	CTTAAACCCAATATATCCCAAG
RsNAD5_3pr_fw2	GGAATAATTAGTAAACATTATTTATTGGGAA
RsNAD4_5pr_rv1	AAATTTCTCAATCTGTACACC
RsNAD4_3pr_fw1	TAATTTGTTTTCTCGTTTGG
RsNAD4_5pr_rv2	AAATTAGACTCAACTAAATAATATAAACC
RsNAD4_3pr_fw2	GAATGTTGGTTTACCGTTAAC
RsNAD1_5pr_rv1	TTTAAACCATCAACCAAAGC
RsNAD1_3pr_fw1	TCCTTTTGATTTTTCTGAGG
RsNAD1_5pr_rv2	AAAGACGATTCTGACTTAAAGC
RsNAD1_3pr_fw2	TTTTTATTCGTAGTGTTTTACC
RsCOX2_5pr_rv1	AAGTTCAATATCATTGATGACC
RsCOX2_3pr_fw1	ATTCATTCTTGGGCTTTACC
RsCOX2_5pr_rv2	AAAAATTAAAGAAGGTAATATCTG
RsCOX2_3pr_fw2	TTTTATTAAATTAGATGTAATGAGAGGT
RsNAD6_5pr_rv1	AATAAAAAAATCCCCGATAC
RsNAD6_3pr_fw1	TTTTTGATAAATCAATATCTATACG
RsNAD6_5pr_rv2	TCTTAATACTAAAAAAAGCATACA
RsNAD6_3pr_fw2	TTTTTGATAAATCAATATCTATACG
Primers used for the cloning of the probe template for the northern blot.
Primer name	Sequence	Probe for gene
Rad3kbcontig5pr_fw	CGTAGTGTTTTACCTCGTTATCGTT	forward - nad5
RsCOX2_rv	TTCTTAAGTTCAATATCATTGATGACC	reverse - nad5
RscytB_fw2	TTGATCAAATAGTGGGAGGTTATT	forward - cytB
RstrnaAsp_rv	AAGGTTCTTCAACTACACATTGACC	reverse - cytB
RsCOXI_fw1	TTAATTTTATCTTTACCAGTTTTGGC	forward - cox1
RsCOXI_rv1	ATCAACTTACTTACGTGGAAATCC	reverse - cox1
